# Supplementary material for: A clinical prognostic model for patients with esophageal squamous cell carcinoma based on circulating tumor DNA mutation features
Source: Front Oncol. 2023 Jan 5;12:1025284. doi: 10.3389/fonc.2022.1025284 (PMC9850098; doi:10.3389/fonc.2022.1025284)
Supplement: Supplementary file 2 [file DataSheet_2.xlsx]

## Sheet: Table S1
Table S1. Participant inclusion and exclusion criteria.
Inclusion Criteria	Exclusion Criteria	Elimination criteria
● Age ≥18 years old;	●Pregnant women or lactating women (by self-report);	●Pregnancy in the treatment;
● Patients with pathological diagnosis of stage 0-III esophageal squamous cell carcinoma;	● Recipient of organ transplant or prior non-autologous bone marrow or stem cell transplant or blood transfusion;	●Violating the inclusion criteria or meeting the exclusion criteria;
● No anti-tumor therapy (chemotherapy, radiotherapy, targeting, immunization or surgery) before the first blood collection;	●Participating in other clinical trials (including bowel preparation, anesthesia, etc.) that required taking drugs within the past two months;	●Subjects or their legal guardians voluntarily ask for withdrawal;
● ECOG score of 0 or 1;	● Subjects suffering from mental illness or drug abuse;	●Subjects who decided to stop the study by ethics committee;
● No other history of malignant tumors;	●Unsuitable for blood draw;	●Sample hemolysis or improper storage or wrong labeling;
● Provide written informed consent, real contact information, and cooperate to provide relevant health information for annual follow-up.	●Subjects who are considered unsuitable by researchers to participate in the study.	●Survival time of the subjects was ≤ 3 months.

## Sheet: Table S2
Table S2. Characteristics of the study cohort
ID	Age	Gender	BMI	Smoking history (pack-year)	Drinking history (alcohol unit)	Tumor location	Surgical procedure	Maximum tumor diameter (cm)	Tumor volume (cm^3)	Tumor differentiation	Depth of invasion	Lymph node metastasis	TNM stage	Angiolymphatic invasion	P53 IHC	Adjuvant therapy	Pre-surgery ctDNA contration (ng/ml)	In-Hospital days	ctDNA mean MAF (%)	ctDNA variants number	ctDNA TP53 mutation	ctDNA TP53 counts	ctDNA PIK3CA mutation	ctDNA PIK3CA counts
1	72	Female	22.8928	0	0	Middle	Mckeown	3	9	G2	pT1	pN0	IB	No	0.7	No	19.2	8	0.36	3	Yes	1	No	0
2	59	Male	17.9931	30	1360.73	Middle	Ivor Lewis	5	10	G1	pT3	pN1	IIIA	Yes	0	NA	7.6	9	0.22	2	No	0	No	0
3	75	Male	27.7698	0	0	Middle	Mckeown	5	20	G2	pT1	pN0	IB	No	0	No	21.2	12	0.86	5	Yes	2	Yes	2
4	68	Male	23.6614	10	680.365	Middle	Ivor Lewis	4.5	18	G1	pT1	pN0	IIB	No	0.4	Radiotherapy	18.5714	13	1.05	5	Yes	1	No	0
5	50	Male	20.202	20	2267.88	Lower	Sweet	3	9	G3	pT3	pN3	IIIC	Yes	0	NA	17.931	6	0.56	6	Yes	1	Yes	1
6	61	Male	24.7721	0	0	Upper	Mckeown	3.5	12.25	G2	pT2	pN0	IIB	No	0	Chemotherapy	28.1333	10	0.08	2	Yes	1	No	0
7	73	Male	21.7993	40	1511.92	Middle	Ivor Lewis	4.5	20.25	NA	pT1	pN0	IB	No	0	No	12.9412	9	0.13	4	Yes	1	No	0
8	66	Female	30.0215	0	0	Middle	Ivor Lewis	4.5	11.25	G2	pT2	pN0	IIB	No	0.3	No	16.16	9	0.25	4	Yes	1	Yes	1
9	60	Male	25.3906	0	0	Middle	Mckeown	3	9	G1	pT1	pN0	IA	No	0.9	No	87.3333	16	0.56	5	Yes	1	No	0
10	65	Male	23.4375	40	6803.65	Middle	Ivor Lewis	4.5	9.45	G2	pT3	pN2	IIIB	Yes	0.4	Radiotherapy	14.2857	8	0.51	5	Yes	1	No	0
11	61	Male	24.4898	30	249.467	Middle	Ivor Lewis	4.5	12.6	G2	pT2	pN0	IIB	No	0.3	Radiotherapy	9.11392	9	0.12	4	No	0	No	0
12	67	Male	20.0692	30	1587.52	Upper	Ivor Lewis	5	15	G2	pT3	pN1	IIIA	No	0	No	8.33333	9	0.98	4	Yes	1	Yes	2
13	68	Male	20.0796	40	1814.31	Middle	Ivor Lewis	4	21	G2	pT2	pN0	IIB	No	0.3	No	43.875	17	0.26	6	Yes	1	No	0
14	76	Male	25.3515	0	0	Lower	Ivor Lewis	9	45	G3	pT3	pN1	IIIA	No	0.5	No	125	11	0.15	8	Yes	1	Yes	1
15	62	Male	27.0416	25	1.8899	Middle	Ivor Lewis	5	24	G2	pT3	pN2	IIIB	No	0.2	Radiochemotherapy	15.28	8	0.14	3	No	0	Yes	1
16	57	Male	24.5675	30	1133.94	Middle	Ivor Lewis	3.5	3.5	G2	pT3	pN1	IIIA	Yes	0.7	Radiochemotherapy	28.32	6	0.13	5	Yes	1	Yes	1
17	64	Female	22.6659	0	0	Middle	Ivor Lewis	0.9	0.576	G2	pT1	pN0	IB	No	0.9	No	57.92	8	1.08	2	No	0	No	0
18	55	Male	24.2215	20	134.993	Middle	Ivor Lewis	1	0.6	G2	pT3	pN1	IIIA	No	0.7	No	20.32	7	2.49	6	Yes	1	No	0
19	66	Male	22.5895	10	7.55961	Lower	Ivor Lewis	3.5	7	G2	pT3	pN2	IIIB	No	0	No	22.9677	8	5.65	8	Yes	1	No	0
20	71	Male	23.1837	50	0	Middle	Ivor Lewis	4	14	G2	pT1	pN0	IB	Yes	0	Radiochemotherapy	54.3704	11	0.16	4	No	0	No	0
21	58	Male	25.5296	40	1209.54	Middle	Ivor Lewis	4.5	16.875	G2	pT2	pN0	IIB	No	0	No	15.4839	8	1.41	2	Yes	1	No	0
22	79	Male	18.4965	50	755.961	Lower	Ivor Lewis	5	17.5	G2	pT2	pN2	IIB	Yes	0	No	14.7097	10	1.61	7	Yes	1	No	0
23	65	Male	22.0932	40	0	Lower	Ivor Lewis	4.5	24.3	G2	pT2	pN0	IIB	No	0.4	No	11.5	7	0.6	6	No	0	Yes	2
24	62	Male	25.2595	0	0	Middle	Ivor Lewis	2.5	5	G1	pT1	pN0	IB	No	0	No	25.1034	7	0.12	3	No	0	Yes	2
25	68	Female	23.8281	0	0	Upper	Mckeown	4	4.8	G3	pT2	pN0	IIB	No	0	Radiotherapy	16.75	19	0.34	12	No	0	Yes	1
26	65	Male	22.0761	0	0	Middle	Ivor Lewis	5	27	G2	pT2	pN0	IIB	Yes	0	Chemotherapy	29.0667	12	0.17	8	Yes	1	No	0
27	71	Male	20.9042	50	0	Middle	Ivor Lewis	5.8	31.9	G2	pT2	pN0	IIB	No	0.4	Chemotherapy	20.375	34	1.05	4	Yes	2	No	0
28	66	Male	16.609	0	3779.8	Lower	Sweet	5	26	G3	pT2	pN1	IIB	No	0.7	No	27.75	15	0.31	6	Yes	1	No	0
29	59	Female	24.2382	0	0	Middle	Ivor Lewis	4.7	9.4	G2	pT2	pN1	IIB	No	0.8	Radiochemotherapy	11.6148	12	0.567	1	No	0	No	0
30	63	Male	24.2215	0	1814.31	Middle	Ivor Lewis	3.8	5.7	G1	pT3	pN2	IIIB	No	0	Chemotherapy	68.48	7	2.793	1	Yes	1	No	0
31	68	Male	23.4375	0	0	Middle	Ivor Lewis	3	11.25	G2	pT2	pN0	IIB	No	0.8	Radiotherapy	67.6923	12	0.69	5	No	0	No	0
32	62	Male	23.8895	40	302.384	Upper	Ivor Lewis	4	8	G1	pT2	pN0	IIA	No	0	Radiochemotherapy	76.1379	8	0.21	3	Yes	1	No	0
33	67	Male	23.1962	0	0	Middle	Mckeown	1	0.5	Tis	pT0	pN0	0	No	0	No	20.16	28	0.34	4	Yes	1	No	0
34	59	Male	20.0692	30	1360.73	Lower	Ivor Lewis	7	21	G2	pT3	pN2	IIIA	Yes	0.3	No	14.4286	11	1.7	4	Yes	3	No	0
35	61	Male	18.7328	40	0	Middle	Mckeown	2	3	Tis	pT0	pN0	0	No	0.6	No	10.6667	9	0.68	4	No	0	No	0
36	48	Male	25.9701	30	907.153	Lower	Ivor Lewis	4.5	13.5	G2	pT3	pN2	IIIB	Yes	0	NA	26.8387	11	0.75	2	Yes	1	No	0
37	70	Male	22.2656	15	0	Lower	Sweet	2	3	G2	pT2	pN0	IIA	No	0.9	No	50.1818	12	0.29	3	No	0	No	0
38	70	Male	22.5827	0	0	Middle	Ivor Lewis	3.5	21	G2	pT3	pN2	IIIB	No	0.8	Chemotherapy	102.4	10	0.13	4	No	0	Yes	1
39	69	Female	20.4444	0	0	Middle	Ivor Lewis	4	8	G2	pT2	pN1	IIB	No	0.9	Radiotherapy	40	8	0.42	3	No	0	Yes	2
40	63	Male	21.3039	0	1360.73	Lower	Ivor Lewis	3	6	G2	pT3	pN1	IIIA	No	0.8	NA	73.0667	9	0.39	4	Yes	1	Yes	2
41	46	Male	22.5827	25	816.437	Lower	Ivor Lewis	2.5	6	G3	pT3	pN1	IIIA	No	0.5	Chemotherapy	48.7692	15	1.9335	1	Yes	1	No	0
42	72	Female	22.6003	0	0	Middle	Ivor Lewis	2	4.32	G2	pT3	pN1	IIIA	Yes	0.6	No	19.125	8	0.18	2	No	0	No	0
43	72	Male	24.0221	40	0	Middle	Ivor Lewis	3.5	4.48	G2	pT3	pN1	IIIA	Yes	0	Chemotherapy	54.1333	14	0.1139	2	No	0	No	0
44	76	Male	26.9557	0	0	Middle	Ivor Lewis	2	5.4	G3	pT2	pN0	IIB	No	0	No	180.8	53	0.34	4	Yes	1	No	0
45	53	Female	23.0469	0	0	Middle	Ivor Lewis	2.3	4.6	G1	pT2	pN0	IIB	Yes	0.6	No	100.857	9	0.21	4	No	0	No	0
46	61	Male	26.6436	40	0	Middle	Ivor Lewis	4.5	13.5	G2	pT2	pN0	IIB	No	0	No	38.4615	13	0.16	2	No	0	No	0
47	74	Female	21.3333	0	0	Lower	Sweet	2.5	7.5	G2	pT3	pN2	IIIB	No	0.6	NA	33.28	9	1.34	4	Yes	1	Yes	1
48	62	Male	24.8971	50	1360.73	Middle	Ivor Lewis	3.2	8.64	G2	pT1	pN0	IB	No	0.7	No	27.2	12	0.15	3	No	0	No	0
49	60	Male	23.3377	10	0	Middle	Mckeown	1	0.8	G2	pT1	pN0	IB	No	0.2	No	24.8	10	0.99	3	No	0	Yes	2
50	62	Male	24.9135	0	0	Middle	Ivor Lewis	2	2.4	G2	pT2	pN1	IIB	No	0	Chemotherapy	17.3333	10	0	0	No	0	No	0
51	54	Male	24.2382	30	1360.73	Middle	Mckeown	1	1	G2	pT1	pN0	IB	No	0	No	9.53333	12	0.15	2	Yes	1	No	0
52	66	Male	25.0135	30	16.1745	Middle	Ivor Lewis	3	6	G3	pT2	pN0	IIB	No	0.9	Radiotherapy	17.76	6	0.29	3	No	0	No	0
53	61	Female	18.1787	0	0	Middle	Ivor Lewis	6.8	20.4	G3	pT3	pN3	IIIC	Yes	0.3	No	24	11	21.96	3	Yes	2	Yes	1
54	76	Male	24.3764	0	5183.73	Middle	Mckeown	1.8	1.8	Tis	pT0	pN0	0	No	0.7	No	35.0625	21	0.26	2	No	0	Yes	1
55	60	Male	19.3772	75	2429.88	Middle	Ivor Lewis	4	12	G2	pT3	pN1	IIIA	No	0.7	No	15.4286	25	0.97	6	Yes	1	No	0
56	70	Male	24.5363	0	0	Middle	Ivor Lewis	2.3	3.45	G1	pT2	pN0	IIB	No	0.4	No	82	14	0.22	3	Yes	1	No	0
57	79	Male	25.7657	150	0	Lower	Ivor Lewis	4	24	G2	pT2	pN1	IIB	Yes	NA	No	12.625	8	0.34	6	Yes	2	Yes	1

## Sheet: Table S3
Table S3 The prognostic scores for DFS and OS of each subgroup within variable.
Variables	Subgroup	Prognostic score
Disease-free survival
Lymph node stage
	pN0	0
	pN1	40
	pN2-N3	72
ctDNA mean MAF
	<0.69%	0
	≥0.69%	25
Number of ctDNA variants
	0~4	0
	5~6	58
	>6	100
Overall survival
Drinking history
	No	0
	Yes	31
Lymph node stage
	pN0	0
	pN1	30
	p N2-N3	48
Angiolymphatic invasion
	No	0
	Yes	26
Number of ctDNA variants
	0~4	0
	5~6	36
	>6	100

## Sheet: Table S4
Table S4 Evaluation of the nomogram model for DFS and OS in two-year and five-year.
ID	DFS score	DFS 2-year risk	DFS 5-year risk	Two-year recurrence	Pr 2-year recurrence	Evaluation of 2-year recurrence	Five-year recurrence	Pr 5-year recurrence	Evaluation of 5-year recurrence	OS score	OS 2-year risk	OS 5-year risk	Two-year death	Pr 2-year death	Evaluation of 2-year death	Five-year death	Pr 5-year death	Evaluation of 5-year death
1	0	Low	Low	No	0.0775	TN	No	0.245	TN	0	Low	Low	No	0.0324	TN	No	0.185	TN
2	40	Low	Low	No	0.215	TN	Yes	0.57	FN	87	Low	High	No	0.362	TN	Yes	0.938	TP
3	82.4	High	High	Yes	0.534	TP	Yes	0.93	TP	36	Low	Low	No	0.0921	TN	No	0.45	TN
4	82.4	High	High	Yes	0.534	TP	Yes	0.93	TP	67	Low	High	Yes	0.219	FN	Yes	0.784	TP
5	130	High	High	Yes	0.937	TP	Yes	1	TP	141	High	High	No	0.89	FP	Yes	1	TP
6	0	Low	Low	No	0.0775	TN	No	0.245	TN	0	Low	Low	No	0.0324	TN	No	0.185	TN
7	0	Low	Low	No	0.0775	TN	No	0.245	TN	31	Low	Low	No	0.0809	TN	No	0.407	TN
8	0	Low	Low	No	0.0775	TN	No	0.245	TN	0	Low	Low	No	0.0324	TN	No	0.185	TN
9	58	Low	Low	No	0.321	TN	No	0.74	TN	36	Low	Low	No	0.0921	TN	No	0.45	TN
10	130	High	High	Yes	0.937	TP	Yes	1	TP	141	High	High	Yes	0.89	TP	Yes	1	TP
11	0	Low	Low	No	0.0775	TN	No	0.245	TN	31	Low	Low	No	0.0809	TN	No	0.407	TN
12	65	Low	Low	No	0.38	TN	No	0.811	TN	61	Low	High	No	0.189	TN	No	0.726	FP
13	58	Low	Low	No	0.321	TN	No	0.74	TN	67	Low	High	No	0.219	TN	No	0.784	FP
14	140	High	High	Yes	1	TP	Yes	0.975	TP	130	High	High	Yes	0.803	TP	Yes	1	TP
15	72	Low	High	No	0.438	TN	Yes	0.865	TP	79	Low	High	No	0.295	TN	Yes	0.885	TP
16	98	High	High	Yes	0.688	TP	Yes	0.983	TP	123	High	High	Yes	0.732	TP	Yes	1	TP
17	25	Low	Low	No	0.147	TN	No	0.425	TN	0	Low	Low	No	0.0324	TN	No	0.185	TN
18	123	High	High	Yes	0.899	TP	Yes	1	TP	97	High	High	Yes	0.458	TP	Yes	0.978	TP
19	197	High	High	Yes	1	TP	Yes	1	TP	179	High	High	Yes	0.999	TP	Yes	1	TP
20	0	Low	Low	Yes	0.0775	FN	Yes	0.245	FN	26	Low	Low	Yes	0.0684	FN	Yes	0.355	FN
21	25	Low	Low	No	0.147	TN	No	0.425	TN	31	Low	Low	No	0.0809	TN	No	0.407	TN
22	197	High	High	Yes	1	TP	Yes	1	TP	205	High	High	Yes	1	TP	Yes	1	TP
23	58	Low	Low	No	0.321	TN	No	0.74	TN	36	Low	Low	No	0.0921	TN	No	0.45	TN
24	0	Low	Low	No	0.0775	TN	No	0.245	TN	0	Low	Low	No	0.0324	TN	No	0.185	TN
25	100	High	High	Yes	0.709	TP	Yes	0.986	TP	100	High	High	No	0.481	FP	Yes	0.983	TP
26	100	High	High	Yes	0.709	TP	Yes	0.986	TP	126	High	High	Yes	0.756	TP	Yes	1	TP
27	25	Low	Low	Yes	0.147	FN	Yes	0.425	FN	0	Low	Low	Yes	0.0324	FN	Yes	0.185	FN
28	98	High	High	Yes	0.688	TP	Yes	0.983	TP	97	High	High	Yes	0.458	TP	Yes	0.978	TP
29	40	Low	Low	No	0.215	TN	Yes	0.57	FN	30	Low	Low	No	0.0784	TN	Yes	0.397	FN
30	97	High	High	No	0.679	FP	Yes	0.981	TP	79	Low	High	No	0.295	TN	Yes	0.885	TP
31	82.4	High	High	Yes	0.534	TP	Yes	0.93	TP	36	Low	Low	Yes	0.0921	FN	Yes	0.45	FN
32	0	Low	Low	Yes	0.0775	FN	Yes	0.245	FN	31	Low	Low	No	0.0809	TN	Yes	0.407	FN
33	0	Low	Low	No	0.0775	TN	No	0.245	TN	0	Low	Low	No	0.0324	TN	No	0.185	TN
34	97	High	High	Yes	0.679	TP	Yes	0.981	TP	105	High	High	No	0.529	FP	Yes	0.991	TP
35	0	Low	Low	No	0.0775	TN	No	0.245	TN	0	Low	Low	No	0.0324	TN	No	0.185	TN
36	97	High	High	Yes	0.679	TP	Yes	0.981	TP	105	High	High	Yes	0.529	TP	Yes	0.991	TP
37	0	Low	Low	No	0.0775	TN	Yes	0.245	FN	0	Low	Low	No	0.0324	TN	Yes	0.185	FN
38	72	Low	High	No	0.438	TN	Yes	0.865	TP	48	Low	High	No	0.128	TN	Yes	0.571	TP
39	40	Low	Low	No	0.215	TN	Yes	0.57	FN	30	Low	Low	No	0.0784	TN	No	0.397	TN
40	40	Low	Low	No	0.215	TN	Yes	0.57	FN	61	Low	High	No	0.189	TN	Yes	0.726	TP
41	65	Low	Low	No	0.38	TN	Yes	0.811	FN	61	Low	High	No	0.189	TN	Yes	0.726	TP
42	40	Low	Low	No	0.215	TN	Yes	0.57	FN	56	Low	High	No	0.161	TN	Yes	0.663	TP
43	40	Low	Low	No	0.215	TN	No	0.57	TN	56	Low	High	No	0.161	TN	No	0.663	FP
44	0	Low	Low	No	0.0775	TN	No	0.245	TN	0	Low	Low	No	0.0324	TN	No	0.185	TN
45	0	Low	Low	No	0.0775	TN	No	0.245	TN	26	Low	Low	No	0.0684	TN	No	0.355	TN
46	0	Low	Low	No	0.0775	TN	No	0.245	TN	0	Low	Low	No	0.0324	TN	No	0.185	TN
47	97	High	High	Yes	0.679	TP	Yes	0.981	TP	48	Low	High	Yes	0.128	FN	Yes	0.571	TP
48	0	Low	Low	No	0.0775	TN	Yes	0.245	FN	31	Low	Low	No	0.0809	TN	Yes	0.407	FN
49	25	Low	Low	No	0.147	TN	No	0.425	TN	0	Low	Low	No	0.0324	TN	No	0.185	TN
50	40	Low	Low	No	0.215	TN	Yes	0.57	FN	30	Low	Low	No	0.0784	TN	Yes	0.397	FN
51	0	Low	Low	No	0.0775	TN	No	0.245	TN	31	Low	Low	No	0.0809	TN	No	0.407	TN
52	0	Low	Low	Yes	0.0775	FN	Yes	0.245	FN	31	Low	Low	No	0.0809	TN	Yes	0.407	FN
53	97	High	High	No	0.679	FP	Yes	0.981	TP	74	Low	High	No	0.255	TN	Yes	0.838	TP
54	0	Low	Low	No	0.0775	TN	Yes	0.245	FN	31	Low	Low	No	0.0809	TN	Yes	0.407	FN
55	123	High	High	Yes	0.899	TP	Yes	1	TP	97	High	High	Yes	0.458	TP	Yes	0.978	TP
56	0	Low	Low	No	0.0775	TN	No	0.245	TN	0	Low	Low	No	0.0324	TN	No	0.185	TN
57	98	High	High	No	0.688	FP	Yes	0.983	TP	92	Low	High	No	0.403	TN	Yes	0.959	TP

## Sheet: Table S5
Table S5 Comparison of our nomogram model with the reported model
Cancer type	TNM stage	Data source	Factor of nomogram	Performance of nomogram versus TNM (5-year)	Risk Stratification	Referrence
female ESCC patients	I - III	clinical and reproductive features	incidence area, age, tumor differentiation, lymph node metastasis (N) stage, estrogen receptor alpha (ESR1) and beta (ESR2) expression, menopausal age, and pregnancy number	C-index of OS: 0.701 vs. 0.638	Yes, low-risk, high-risk,p < 0.01	World J Gastroenterol . 2022 Apr 7;28(13):1347-1361.
ESCC patients treated by standard curative esophagectomy	I - III	clinicopathological parameters	preoperative tumor volume, TNM stage, lymph node metastasis regions, adjuvant therapy, pathological differentiation	C-index of PFS: 0.75 vs. 0.61; C-index of OS: 0.73 vs 0.63	Not reported	Cancer Manag Res. 2021 Jun 10;13:4619-4631.
ESCC patients underwent radical esophagectomy	I - IV	clinicopathological features	pathological T stage, pathological N factor, rate of positive LNs, history of chronic obstructive pulmonary disease (COPD) and postoperative sepsis	C-index of DFS: 0.71 vs. 0.67; C-index of OS: 0.72 vs. 0.67;	Yes, low-risk, moderate-risk, high-risk, p < 0.001	Gastroenterol Res Pract . 2021 Apr 3;2021:5595718.
early-onset esophageal cancer (EOEC) from SEER database	I - IV	demographic and clinicopathological characteristics	Age, grade, site, histology,SEER stage, surgery, race	C-index of OS (12.5-year): 0.740 vs. 0.692; C-index of CSS (12.5-year): 0.752 vs. 0.689;	Not reported	Bosn J Basic Med Sci . 2021 Dec 1;21(6):760-772.
primary small cell carcinoma of the esophagus	I - IV	demographic and clinicopathological characteristics	Histology type, age, tumor invasion depth, lymph node invasion, detectable metastasis, chromogranin A, and neuronal cell adhesion molecule 56 were integrated	C-index of OS: 0.659 vs. 0.591	Yes, low-risk, moderate-risk, high-risk, p < 0.01	World J Clin Cases . 2021 Oct 26;9(30):9011-9022.
EAC patients from the SEER database	I - IV	demographic and clinicopathological characteristics	Tumor size， Clinical T status, N status, M status, age, grade	C-index of OS: 0.67 vs. 0.61	Yes, six subgroups.	Front Oncol . 2021 Sep 2;11:736573.
early-stage esophageal cancer form SEER database	I	demographic and clinicopathological characteristics	age, grade, marital status and treatment method	C-index of OS: 0.805 vs unknown；	Not reported	Scand J Gastroenterol . 2021 Jun;56(6):635-646.
resected ESCC patients	I - III	demographic and clinicopathological characteristics	Age, gender, T status, N status, amount of resected nodes	C-index of OS: 0.708 vs 0.672；	Yes,four subgroups, p < 0.001	Eur J Surg Oncol . 2018 Aug;44(8):1199-1204.
esophageal cancer patients after esophagectomy from SEER database	I - III	demographic and clinicopathological characteristics	age, race, histology, tumor site, tumor size, grade and depth of invasion, and the numbers of metastases and retrieved nodes	C-index of OS: 0.716 vs 0.693；	Yes,seven subgroups, p < 0.01	Sci Rep . 2016 May 24;6:26684.
Metastatic Esophageal Cancer from SEER database	IV	demographic and clinicopathological characteristics	Age, gender, grade, pathological type, Number of metastatic organs, Local treatment, Chemotherapy	C-index of OS: 0.762	Yes, low-risk, moderate-risk, high-risk, p < 0.001	Ann Surg Oncol . 2019 Feb;26(2):321-328.
ESCC patients treated with neoadjuvant chemoradiotherapy followed by surgery	II - IV	clinicopathological and hematological data	TNM, prognostic nutrition index , absolute monocyte count	C-index of OS: 0.79 vs. 0.68 IDI: 1-year 3.4%, 3-year 13.7%, 5-year 13.3%	Yes, low-risk, high-risk,p = 0.004	Cancer Manag Res. 2021; 13: 7771–7782.
non-operative ESCC patients treated with definitive chemoradiotherapy	II - IV	demographic, clinicopathological, nutritional and inflammatory information	Tumor length, tumor thickness, N stage, TNM stage, nutritional index, inflammatory index, Body Mass Index	C-index of PFS: 0.764 vs. 0.664； C-index of OS: 0.761 vs. 0.680；	Yes, low-risk, moderate-risk, high-risk, p < 0.001	Front Oncol . 2022 Jun 1;12:896788.
patients after radical esophageal cancer resection	0 - IV	demographic and clinicopathological characteristics, nutritional information	age,Sex, Albumin-to- globulin ratio (AGR), Platelet-to- lymphocyte ratio (PRL), N stage, and Prognostic nutritional index (PNI)	AUC of OS: 0.801 vs. 0.629 (T stage); AUC of OS: 0.801 vs. 0.693 (N stage);	Yes, low-risk, moderate-risk, high-risk, p < 0.001	Cancer Med . 2021 Jul;10(13):4228-4239.
oesophageal cancer from public database	I - IV	demographic and clinicopathological characteristics, infiltrating immune cell types	Age, tumor stage, immunoscore (infiltrating immune cell types)	C-index of OS: 0.718 vs. unknown	Yes, low-risk, high-risk,p < 0.001	Aging (Albany NY). 2021 Mar 31; 13(6): 8762–8776.
EAC patients from TCGA database	I - IV	demographic and clinicopathological characteristics, autophagy-related genes	T status, N status, M status,age, gender, stage, 9-autophagy-associated gene (risk score)	C-index of OS: 0.78 vs. unknown	Not reported	Bioengineered . 2021 Dec;12(1):3434-3454.
esophageal cancer from TCGA database	I - IV	demographic and clinicopathological characteristics, DNA methylation and messenger RNA expression data	Histology type, tumor status, stage， riskscore (FAM24B, FAM200A methylation)	AUC of OS: 0.878 vs. 0.705	Not reported	Dose Response . 2020 Jul 15;18(3):1559325820942075.
ESCC patients	I - III	demographic and clinicopathological characteristics, long non-coding RNAs	Age, grade, stage, riskscore (eight-lncRNA signature)	AUC of OS: 0.836 vs. 0.639	Yes, low-risk, high-risk,p < 0.001	Aging (Albany NY) . 2020 Jan 24;12(2):1512-1526.
ESCC patients	0 - III	demographic and clinicopathological characteristics, ctDNA features	lymph node stage , ctDNA mean MAF , the number of ctDNA variants, drinking history, angiolymphatic invasion	C-index of DFS: 0.78 vs. 0.65； C-index of OS: 0.77 vs. 0.66； AUC of DFS: 0.84 vs. 0.76 AUC of OS: 0.85 vs. 0.79	Yes, low-risk, high-risk,p < 0.001	Our study
SEER	Surveillance, Epidemiology, and End Results
EAC	Esophageal adenocarcioma
ESCC	Esophageal squamous cell carcinoma
TCGA	The Cancer Genome Atlas
OS	Overall survival
CSS	Cancer-specific survival
C-index	Concordence index
DFS	Disease-free survival
PFS	Progression-free survival
MAF	mutant allele frequency
